# Supplementary material for: Statistical FT-IR Spectroscopy for the Characterization of 17 Vegetable Oils
Source: Molecules. 2022 May 17;27(10):3190. doi: 10.3390/molecules27103190 (PMC9147165; doi:10.3390/molecules27103190)
Supplement: Supplementary file 1 [file molecules-27-03190-s001.zip]

Archive with 1 entries (1 files):
- molecules-1713348-supplementary.pdf
